# Supplementary material for: Ribosomal proteins: mutant phenotypes by the numbers and associated gene expression changes
Source: Open Biol. 2020 Aug 19;10(8):200114. doi: 10.1098/rsob.200114 (PMC7479938; doi:10.1098/rsob.200114)
Supplement: Ribosomal Proteins and Genes [file rsob200114supp4.xlsx]

## Sheet: S cerevisiae
Unified nomenclature	GENE
eL13	RPL13A
eL13	RPL13B
eL14	RPL14A
eL14	RPL14B
eL15	RPL15A
eL15	RPL15B
eL18	RPL18A
eL18	RPL18B
eL19	RPL19A
eL19	RPL19B
eL20	RPL20A
eL20	RPL20B
eL21	RPL21A
eL21	RPL21B
eL22	RPL22A
eL22	RPL22B
eL24	RPL24A
eL24	RPL24B
eL27	RPL27A
eL27	RPL27B
eL29	RPL29
eL30	RPL30
eL31	RPL31A
eL31	RPL31B
eL32	RPL32
eL33	RPL33A
eL33	RPL33B
eL34	RPL34A
eL34	RPL34B
eL36	RPL36A
eL36	RPL36B
eL37	RPL37A
eL37	RPL37B
eL38	RPL38
eL39	RPL39
eL40	RPL40A
eL40	RPL40B
eL41	RPL41A
eL41	RPL41B
eL42	RPL42A
eL42	RPL42B
eL43	RPL43A
eL43	RPL43B
eL6	RPL6A
eL6	RPL6B
eL8	RPL8A
eL8	RPL8B
eS1	RPS1A
eS1	RPS1B
eS10	RPS10A
eS10	RPS10B
eS12	RPS12
eS17	RPS17A
eS17	RPS17B
eS19	RPS19A
eS19	RPS19B
eS21	RPS21A
eS21	RPS21B
eS24	RPS24A
eS24	RPS24B
eS25	RPS25A
eS25	RPS25B
eS26	RPS26A
eS26	RPS26B
eS27	RPS27A
eS27	RPS27B
eS28	RPS28A
eS28	RPS28B
eS30	RPS30A
eS30	RPS30B
eS31	RPS31
eS4	RPS4A
eS4	RPS4B
eS6	RPS6A
eS6	RPS6B
eS7	RPS7A
eS7	RPS7B
eS8	RPS8A
eS8	RPS8B
P1/P2	RPP1A
P1/P2	RPP1B
P1/P2	RPP2A
P1/P2	RPP2B
RACK1	ASC1
uL1	RPL1A
uL1	RPL1B
uL10	RPP0
uL11	RPL12A
uL11	RPL12B
uL13	RPL16A
uL13	RPL16B
uL14	RPL23A
uL14	RPL23B
uL15	RPL28
uL16	RPL10
uL18	RPL5
uL2	RPL2A
uL2	RPL2B
uL22	RPL17A
uL22	RPL17B
uL23	RPL25
uL24	RPL26A
uL24	RPL26B
uL29	RPL35A
uL29	RPL35B
uL3	RPL3
uL30	RPL7A
uL30	RPL7B
uL4	RPL4A
uL4	RPL4B
uL5	RPL11A
uL5	RPL11B
uL6	RPL9A
uL6	RPL9B
uS10	RPS20
uS11	RPS14A
uS11	RPS14B
uS12	RPS23A
uS12	RPS23B
uS13	RPS18A
uS13	RPS18B
uS14	RPS29A
uS14	RPS29B
uS15	RPS13
uS17	RPS11A
uS17	RPS11B
uS19	RPS15
uS2	RPS0A
uS2	RPS0B
uS3	RPS3
uS4	RPS9A
uS4	RPS9B
uS5	RPS2
uS7	RPS5
uS8	RPS22A
uS8	RPS22B
uS9	RPS16A
uS9	RPS16B

## Sheet: C elegans
Unified nomenclature	GENE
eL13	rpl-13
eL14	rpl-14
eL15	rpl-15
eL18	rpl-18
eL19	rpl-19
eL20	rpl-20
eL21	rpl-21
eL22	rpl-22
eL24	rpl-24.1
eL24	rpl-24.2
eL27	rpl-27
eL28	rpl-28
eL29	rpl-29
eL30	rpl-30
eL31	rpl-31
eL32	rpl-32
eL33	rpl-33
eL34	rpl-34
eL36	rpl-36
eL37	rpl-37
eL38	rpl-38
eL39	rpl-39
eL41	rpl-41.1
eL41	rpl-41.2
eL42	rpl-36.A
eL43	rpl-43
eL6	rpl-6
eL8	rpl-7A
eS1	rps-1
eS10	rps-10
eS12	rps-12
eS17	rps-17
eS19	rps-19
eS21	rps-21
eS24	rps-24
eS25	rps-25
eS26	rps-26
eS27	rps-27
eS28	rps-28
eS30	rps-30
eS4	rps-4
eS6	rps-6
eS7	rps-7
eS8	rps-8
uL1	rpl-1
uL11	rpl-12
uL13	rpl-16
uL14	rpl-23
uL16	rpl-10
uL18	rpl-5
uL2	rpl-2
uL22	rpl-17
uL23	rpl-25.1
uL23	rpl-25.2
uL24	rpl-26
uL29	rpl-35
uL3	rpl-3
uL30	rpl-7
uL4	rpl-4
uL5	rpl-11.1
uL5	rpl-11.2
uL6	rpl-9
uS10	rps-20
uS11	rps-14
uS12	rps-23
uS13	rps-18
uS14	rps-29
uS15	rps-13
uS17	rps-11
uS19	rps-15
uS2	rps-0
uS3	rps-3
uS4	rps-9
uS5	rps-2
uS7	rps-5
uS8	rps-22
uS9	rps-16

## Sheet: D melanogaster
Unified nomenclature	GENE
eL13	RpL13
eL14	RpL14
eL15	RpL15
eL18	RpL18
eL19	RpL19
eL20	RpL18A
eL21	RpL21
eL22	RpL22
eL22	RpL22-like
eL24	RpL24
eL24	RpL24-like
eL27	RpL27
eL28	RpL28
eL29	RpL29
eL30	RpL30
eL31	RpL31
eL32	RpL32
eL33	RpL35A
eL34	RpL34a
eL34	RpL34b
eL36	RpL36
eL37	RpL37a
eL37	RpL37b
eL38	RpL38
eL39	RpL39
eL40	RpL40
eL41	RpL41
eL42	RpL36A
eL43	RpL37A
eL6	RpL6
eL8	RpL7A
eS1	RpS3A
eS10	RpS10a
eS10	RpS10b
eS12	RpS12
eS17	RpS17
eS19	RpS19a
eS19	RpS19b
eS21	RpS21
eS24	RpS24
eS25	RpS25
eS26	RpS26
eS27	RpS27
eS28	RpS28a
eS28	RpS28b
eS28	RpS28-like
eS30	RpS30
eS31	RpS27A
eS4	RpS4
eS6	RpS6
eS7	RpS7
eS8	RpS8
P1/P2	RpLP1
P1/P2	RpLP2
uL1	RpL10Aa
uL1	RpL10Ab
uL10	RpLP0
uL10	RpLP0-like
uL11	RpL12
uL13	RpL13A
uL14	RpL23
uL15	RpL27A
uL16	RpL10
uL18	RpL5
uL2	RpL8
uL22	RpL17
uL23	RpL23A
uL24	RpL26
uL29	RpL35
uL3	RpL3
uL30	RpL7
uL30	RpL7-like
uL4	RpL4
uL5	RpL11
uL6	RpL9
uS10	RpS20
uS11	RpS14a
uS11	RpS14b
uS12	RpS23
uS13	RpS18
uS14	RpS29
uS15	RpS13
uS17	RpS11
uS19	RpS15
uS3	RpS3
uS4	RpS9
uS5	RpS2
uS7	RpS5a
uS7	RpS5b
uS8	RpS15Aa
uS8	RpS15Ab
uS9	RpS16

## Sheet: D rerio
Unified nomenclature	GENE
eL13	rpl13
eL14	rpl14
eL15	rpl15
eL18	rpl18
eL19	rpl19
eL20	rpl18a
eL21	rpl21
eL24	rpl24
eL27	rpl27
eL28	rpl28
eL29	rpl29
eL30	rpl30
eL31	rpl31
eL32	rpl32
eL33	rpl35a
eL36	rpl36
eL38	rpl38
eL39	rpl39
eL42	rpl36a
eL6	rpl6
eL8	rpl7a
eS1	rps3a
eS10	rps10
eS12	rps12
eS19	rps19
eS21	rps21
eS25	rps25
eS26	rps26
eS26	rps26l
eS27	rps27.1
eS27	rps27.2
eS27	rps27l
eS28	rps28
eS30	faua
eS30	faub
eS31	rps27a
eS4	rps4x
eS7	rps7
eS8	rps8a
eS8	rps8b
P1/P2	rplp1
RACK1	rack1
uL1	rpl10a
uL10	rplp0
uL11	rpl12
uL13	rpl13a
uL14	rpl23
uL16	rpl10
uL18	rpl5b
uL18	rpl5a
uL2	rpl8
uL22	rpl17
uL23	rpl23a
uL29	rpl35
uL3	rpl3
uL30	rpl7
uL30	rpl7l1
uL4	rpl4
uL5	rpl11
uL6	rpl9
uS12	rps23
uS14	rps29
uS15	rps13
uS17	rps11
uS17	rps11l
uS19	rps15
uS2	rpsa
uS3	rps3
uS4	rps9
uS5	rps2
uS7	rps5
uS8	rps15a
uS9	rps16

## Sheet: M musculus
Unified nomenclature	GENE
eL13	Rpl13
eL14	Rpl14
eL15	Rpl15
eL18	Rpl18
eL19	Rpl19
eL20	Rpl18a
eL21	Rpl21
eL22	Rpl22
eL22	Rpl22l1
eL24	Rpl24
eL27	Rpl27
eL28	Rpl28
eL29	Rpl29
eL30	Rpl30
eL31	Rpl31
eL32	Rpl32
eL33	Rpl35a
eL36	Rpl36
eL37	Rpl37
eL37	Rpl37rt
eL38	Rpl38
eL39	Rpl39
eL41	Rpl41
eL43	Rpl37a
eL6	Rpl6
eS1	Rps3a1
eS10	Rps10
eS12	Rps12
eS17	Rps17
eS19	Rps19
eS21	Rps21
eS24	Rps24
eS25	Rps25
eS26	Rps26
eS27	Rps27
eS27	Rps27l
eS28	Rps28
eS31	Rps27a
eS4	Rps4x
eS6	Rps6
eS7	Rps7
eS8	Rps8
P1/P2	Rplp1
P1/P2	Rplp2
uL1	Rpl10a
uL10	Rplp0
uL11	Rpl12
uL13	Rpl13a
uL14	Rpl23
uL15	Rpl27a
uL16	Rpl10
uL16	Rpl10l
uL18	Rpl5
uL2	Rpl8
uL22	Rpl17
uL23	Rpl23a
uL24	Rpl26
uL29	Rpl35
uL3	Rpl3
uL3	Rpl3l
uL30	Rpl7
uL30	Rpl7l1
uL4	Rpl4
uL5	Rpl11
uL6	Rpl9
uS10	Rps20
uS11	Rps14
uS12	Rps23
uS13	Rps18
uS14	Rps29
uS15	Rps13
uS17	Rps11
uS19	Rps15
uS2	Rpsa
uS3	Rps3
uS4	Rps9
uS5	Rps2
uS7	Rps5
uS8	Rps15a
uS9	Rps16

## Sheet: H sapiens
Unified nomenclature	GENE
eL13	RPL13
eL14	RPL14
eL15	RPL15
eL18	RPL18
eL19	RPL19
eL20	RPL18A
eL21	RPL21
eL22	RPL22
eL22	RPL22L1
eL24	RPL24
eL27	RPL27
eL28	RPL28
eL29	RPL29
eL30	RPL30
eL31	RPL31
eL32	RPL32
eL33	RPL35A
eL34	RPL34
eL36	RPL36
eL37	RPL37
eL38	RPL38
eL39	RPL39
eL39	RPL39L
eL41	RPL41
eL42	RPL36A
eL42	RPL36AL
eL43	RPL37A
eL6	RPL6
eS1	RPS3A
eS10	RPS10
eS12	RPS12
eS17	RPS17
eS19	RPS19
eS21	RPS21
eS24	RPS24
eS25	RPS25
eS26	RPS26
eS27	RPS27
eS27	RPS27L
eS28	RPS28
eS30	FAU
eS31	RPS27A
eS4	RPS4X
eS4	RPS4Y1
eS4	RPS4Y2
eS6	RPS6
eS7	RPS7
eS8	RPS8
P1/P2	RPLP1
P1/P2	RPLP2
RACK1	RACK1
uL1	RPL10A
uL10	RPLP0
uL11	RPL12
uL13	RPL13A
uL14	RPL23
uL15	RPL27A
uL16	RPL10
uL16	RPL10L
uL18	RPL5
uL2	RPL8
uL22	RPL17
uL23	RPL23A
uL24	RPL26
uL24	RPL26L1
uL29	RPL35
uL3	RPL3
uL3	RPL3L
uL30	RPL7
uL30	RPL7L1
uL4	RPL4
uL5	RPL11
uL6	RPL9
uS10	RPS20
uS11	RPS14
uS12	RPS23
uS13	RPS18
uS14	RPS29
uS15	RPS13
uS17	RPS11
uS19	RPS15
uS2	RPSA
uS3	RPS3
uS4	RPS9
uS5	RPS2
uS7	RPS5
uS8	RPS15A
uS9	RPS16
